# Supplementary material for: Prognosis of extracolonic findings on clinical computed tomographic colonography: A single-center experience
Source: PLoS One. 2025 Feb 28;20(2):e0315601. doi: 10.1371/journal.pone.0315601 (PMC11870342; doi:10.1371/journal.pone.0315601)
Supplement: S3 Table — (XLSX) [file pone.0315601.s004.xlsx]

## Sheet: Each Revised E categories
	Supporting information 4
	About each Revised E categories
	Case Summary
		Consoring		Interval consoring
	Factor	N	%	N	%	Tottal sample size
	Revized E1	0	0	7	100	7
	Revized E2	8	18.18	36	81.82	44
	Revized E3	1	16.67	5	83.33	6
	Revized E4	21	45.65	25	54.35	46
	Total	30	29.13	73	70.87	103
	Mean and median survival
	Factor	Mean	SE	95% Confidence Interval for Mean	Median	95% Confidence Interval for Median
	Revized E1	11.238	0	11.238 to 11.238	-
	Revized E2	9.781	0.498	8.805 to 10.756	-
	Revized E3	9.432	1.457	6.577 to 12.287	-
	Revized E4	6.196	0.764	4.700 to 7.693	5.43	2.260 to 7.926
	Total	8.403	0.444	7.532 to 9.273	-
	Survival Curve Comparison (Log-Rank Test)
	Chi-Square	18.8405
	Degrees of Freedom (DF)	3
	Significance	p = 0.0003
	Hazard Ratio with 95% Confidence Interval (a)
	Factor	1	2	3	4
	Revized E1	-	-	-	-
	Revized E2	-	-	0.9825	3.8915
				0.2175 to 4.4382	1.7517 to 8.6451
	Revized E3	-	1.0178	-	3.9609
			0.2253 to 4.5980		0.8420 to 18.6328
	Revized E4	-	0.257	0.2525	-
			0.1157 to 0.5709	0.05367 to 1.1877
	Five year survival estimated from Kaplan-Meier survival curve
	E catergory	5 years survival (%)
	Revised E1	100
	Revised E2	90
	Revised E3	80
	Revised E4	53

## Sheet: Combined Revised_E1,E2,E3 v
	Case Summary
		Consoring		Interval consoring
	Factor	N	%	N	%	Tottal sample size
	Revised E1,E2,and E3	9	15.79	48	84.21	57
	Revised E4	21	46.67	24	53.33	45
	Total	30	29.41	72	70.59	102
	Mean and median survival
	Factor	Mean	SE	95% Confidence Interval for Mean	Median	95% Confidence Interval for Median
	Revised E1,E2,and E3	9.991	0.411	9.185 to 10.797	-
	Revised E4	6.196	0.764	4.700 to 7.693	5.43	2.260 to 7.926
	Total	8.403	0.444	7.532 to 9.273	-
	Survival Curve Comparison (Log-Rank Test)
	Chi-Square	18.0479
	Degrees of Freedom (DF)	1
	Significance	p < 0.0001
	Hazard Ratio with 95% Confidence Interval (a)
	Factor	1	2
	Revised E1,E2 and E3	-	5.2345
			2.4390 to 11.2342
	Revised E4	0.191	-
		0.08901 to 0.4100
	Five year survival estimated from Kaplan-Meier survival curve
	E catergory	5 years survival (%)
	Cobined Revised E1,2,and E3	90
	Past E4	53

## Sheet: Each Past_Category
	Supporting information 4
	Result of Kaplan-Meier survival analysis, past each E category
	Case Summary
		Consoring		Interval consoring
	Factor	N	%	N	%	Tottal sample size
	Past E1	2	11.11	16	88.89	18
	Past E2	7	17.95	32	82.05	39
	Past E3	0	0	6	100	6
	Past E4	21	52.5	19	47.5	40
	Total	30	29.13	73	70.87	103
	Mean and median survival
	Factor	Mean	SE	95% Confidence Interval for Mean	Median	95% Confidence Interval for Median
	Past E1	10.148	0.718	8.741 to 11.555	-
	Past E2	9.861	0.51	8.862 to 10.859	-
	Past E3	10.992	0	10.992 to 10.992	-
	Past E4	5.563	0.794	4.006 to 7.119	3.323	2.148 to 7.926
	Overall	8.403	0.444	7.532 to 9.273	-
	Survival Curve Comparison (Log-Rank Test)
	Chi-Square	26.9046
	Degrees of Freedom (DF)	3
	Significance	p < 0.0001
	Hazard Ratio with 95% Confidence Interval (a)
	Factor	E1	E2	E3	E4
	Past E1	-	1.6023	-	7.7615
			0.6225 to 4.1241		2.7636 to 21.7979
	Past E2	0.6241	-	-	4.844
		0.2425 to 1.6064			2.0566 to 11.4093
	Past E3	-	-	-	-
	Past E4	0.1288	0.2064	-	-
		0.04588 to 0.3618	0.08765 to 0.4862
	Five year survival estimated from Kaplan-Meier survival curve
	E catergory	5 years survival (%)
	Past E1	87
	Past E2	92
	Past E3	100
	Past E4	48

## Sheet: Combined Past_ E1,E2,E3 vs E4
	Result of Kaplan-Meier survival analysis Combined past E1,E2,E3 vs E4
	Case Summary
		Consoring		Interval consoring
	Factor	N	%	N	%	Tottal sample size
	E1,E2,and E3	9	14.29	54	85.71	63
	E4	21	52.5	19	47.5	40
	Total	30	29.13	73	70.87	103
	Mean and median survival
	Factor	Mean	SE	95% Confidence Interval for Mean	Median	95% Confidence Interval for Median
	E1,E2,and E3	10.082	0.385	9.328 to 10.835	-
	E4	5.563	0.794	4.006 to 7.119	3.323	2.148 to 7.926
	Total	8.403	0.444	7.532 to 9.273	-
	Survival Curve Comparison (Log-Rank Test)
	Chi-Square	26.4241
	Degrees of Freedom (DF)	1
	Significance	p < 0.0001
	Hazard Ratio with 95% Confidence Interval (a)
	Factor	E1,E2 and E3	E4
	E1,E2 and E3	-	8.2476
			3.6893 to 18.4381
	E4	0.1212	-
		0.05424 to 0.2711
	Five year survival estimated from Kaplan-Meier survival curve
	E catergory	5 years survival (%)
	Cobined Past E1,2,and E3	91
	Past E4	48

## Sheet: CrossTable
	Crosstabulation Table: Past E category (Rows) vs Revised E category (Columns)
		Revised E1	Revised E2	Revised E3	Revised E4
	Past E1	6	9	2	1
	Past E2	1	34	1	3
	Past E3	1	3	3	2
	Past E4	0	0	0	40
	The concordance correlation coefficient between Past E and Revised Ecategory
	Sanple size	103
	Consistent Correlation Coefficient	0.8352
	95% confidence interval	0.7682 to 0.8840
	Pearson ρ (accuracy)	0.8552
	Bias correction factor Cb (accuracy)	0.9765
	Five year survival estimated from Kaplan-Meier survival curve
	E catergory	5 years survival
	Past E1	87
	Past E2	92
	Past E3	100
	Combined Past E1,E2,and E3	91
	Past E4	48
	Revised E1	100
	Revised E2	90
	Revised E3	80
	Combined Revised E1,E2, and E3	90.1
	Revised E4	53

## Sheet: Colon_or_not
	Result of Kaplan-Meier survival analysis colon cancer or not
	Case Summary
		Consoring		Interval consoring
	Factor	N	%	N	%	Tottal sample size
	Not colon	13	30.23	30	69.77	43
	colorectal	17	28.33	43	71.67	60
	Total	30	29.13	73	70.87	103
	Mean and median survival
	Factor	Mean	SE	95% Confidence Interval for Mean	Median	95% Confidence Interval for Median
	Not colon	8.003	0.734	6.564 to 9.441	-
	colorectal	8.655	0.551	7.575 to 9.734	-
	Total	8.403	0.444	7.532 to 9.273
	Survival Curve Comparison (Log-Rank Test)
	Chi-Square	0.1717
	Degrees of Freedom (DF)	1
	Significance	p = 0.6786
	Hazard Ratio with 95% Confidence Interval (a)
	Factor	Not colon	Colorectal
	Not colon	-	0.8566
			0.4118 to 1.7816
	Colorectal	1.1675	-
		0.5613 to 2.4282
	Five year survival estimated from Kaplan-Meier survival curve
	Main lesion	5 years survival (%)
	Not colon	68
	Colorectal	80
	Five year survival estimated from Kaplan-Meier survival curve
	E catergory	5 years survival (%)
	Cobined Past E1,2,and E3	91
	Past E4	48

## Sheet: Table1to3
	Table1.Distribution of Past E category and Mean Observation Period.
	E category	Number of Patients		Mean OP (days)
		Past E category	Revised E category	Past E category	Revised E category
	E1	18	7	2821	3749
	E2	39	46	2759	2633
	E3	6	6	2150	2538
	E4	40	46	1338	1466
							Table2. Crosstabulation for Past and Revised E category
							Category E	Revised E1	Revised E2	Revised E3	Revised E4
							Past E1	6	9	2	1
							Past E2	1	34	1	3
							Past E3	1	3	3	2
							Past E4	0	0	0	40
												Table3. Outcome and Mean Observation Period (OP) for Additional Examination due to Past E category
												Past E category	Outcome	Number of Patients	Mean OP (days)
												E2	Benign lesion	4	2880
												E3	Observation, no treatment	5	2976
												E4	Positive response (resection/chemotherapy)	6	1286
													Recurrence/ metastasis	4	695
													Worsening of concurrent malignancy	1	825
													Second malignancy	1	4109
													No response to chemotherapy	2	496
													Died before scheduled treatment	1	162
