# Supplementary material for: Prognosis of extracolonic findings on clinical computed tomographic colonography: A single-center experience
Source: PLoS One. 2025 Feb 28;20(2):e0315601. doi: 10.1371/journal.pone.0315601 (PMC11870342; doi:10.1371/journal.pone.0315601)
Supplement: S4 Table — (XLSX) [file pone.0315601.s005.xlsx]

## Sheet: Final sheet
CaseNo	ContrastEnhanced	Catergory_Past_Final	Category_E_revised_Con_Final	Extra_Past	Ex_find_Con	Remark(Out of range）	colon or not	Chief complain	Second complain	Third complain	Insidental lesion	Outcome	interval_concered	Prognosis	Observation_period	Observation_period_year	Additional_examination	Planned	Treatment	Effect_treatment
1	0	1	1			No follow-up on 5mm polyp in S	0	Difficulty in Insertion	Pre-kidney Transplant Screening		0		0		3108	8.51507
2	0	4	4	Adhesion and narrowing in S, adhesion of left ovarian tumor	Adhesion and narrowing in S, Adhesion of left ovarian tumor		1	Colorectal Cancer_S			1	Resection and Cure	0		2193	6.00822
3	1	4	4	Peritoneal dissemination, deformation	Peritoneal dissemination	Pulmonary arterial thrombus left	0	Gastric Cancer			0		1	218	218	0.59726				1
4	0	4	4	Retroperitoneal tumor, hydronephrosis	Retroperitoneal tumor, hydronephrosis of right kidney		0	Retroperitoneal Tumor	Lung Cancer		0		1	231	231	0.632877
5	0	4	4	Multiple liver metastases, lymph node metastases	Multiple liver metastases, lymph node metastases		1	Colorectal Cancer_S			0	Deterioration	0		488	1.33699
6	0	4	4	Multiple liver metastases, multiple lung metastases	Multiple liver metastases, Multiple lung metastases		1	Colorectal Cancer_S			0		1	131	131	0.358904
7	1	2	4	LN swelling,Liver cysts	Liver cysts, Multiple lymph node metastases	multiple colorectal polyps,T4aSEtub1>tubly1v2N0M0,livermetsOP744days	1	Colorectal Cancer_S			0		0		3355	9.19178
8	0	2	2	multiple hepatic cysts	Multiple hepatic cysts,Bilatetal renal cysts,GB stone,BPH		1	Colorectal Cancer_S			0		1	230	230	0.630137
9	0	2	2	GB stones	GB stones		0	Gastric Cancer			0	Chelecystectomy	0		3876	10.6192				1
10	1	4	4	AAA 54mm、GBstone、Liver cysts、Renal cyst	AAA 54mm、GB stone、Liver cysts、Renal cyst		1	Colorectal Cancer_A			1		1	162	162	0.443836	CE-CT		No treatment	0
11	0	2	2	Liver cyst, Mutiple renal cyst	Liver cyst, Mutiple renal cyst, Left inguinal hernia		1	Colorectal Cancer_S			0		0		2325	6.36986
12	1	4	4	LN meta susp、Appendicial tumor susp	LN meta susp、Appendicial tumor susp		0	Esophageal Cancer			0	Surgecal resectomy for Cecum inflammation	1	700	700	1.91781	PET-CT		chemo	-1
13	0	4	4	Dissemination susp,Fat stranding mesentery	Dissemination susp,Fat stranding mesentery, Ascites		0	Ovarian Tumor			0	struma ovarii, no dissemination	0		1478	4.04932			Surgical resection	-1
14	1	2	4	LN swelling,Liver cavernous hemangioma	Liver cavernous hemangioma, Bilateral renal cyst, LN met	T2MPpap>muc>tub2ly2v1N1_2/7_norec	1	Colorectal Cancer_Rb	Post operative S colon		0		0		4044	11.0795
15	1	1	1	Kinking of Splenic flexure			0	Gastric Cancer			0		0		4102	11.2384
16	0	2	2	Uterine myoma	Uterine myoma with calcicication		0	Difficulty in Insertion			0		0		3622	9.92329
17	0	2	3	Renal cyst, BPH	Left renal cyst, BPH,Left common ilica aneurysm,bladder diverticulum		1	Colorectal Cancer_S			0		0		4037	11.0603	MRI			0
18	1	2	4	Renal cyst, BPH	Left renal mass (s/o real ca), kidney cyst	left renal resection OP,pT1a 11mm vo lyo_49_161_106D	1	Colorectal Cancer_S			0	BPH、In f/u process renal ca T1a	0		4082	11.1836			left renal resection
19	0	2	2	Uterine myoma	Uterine leiomyoma with calcification		1	Colorectal Cancer_T			0	concluding visit	0		3680	10.0822
20	1	4	4	Multiple renal cyst, Peritonela dissemination susp	Multiple bilateral renal cyst, Peritonela dissemination susp,Left ovarian tumor,		0	Ovarian Tumor			0	Cytology positive, after chemo, ovarian cancer(T1cN1）,concluding visit	0		3122	8.55342			ChemoT,Surgical resection	1
21	1	3	2	Multiple liver cysts/renal cysts/polycystic kidney	Multiple liver cysts,Bilateral renal cysts		0	Gastric Cancer			1	Multiple cystic kidney	0		2583	7.07671	CT			0
22	1	4	4	Multple liver Mets	Multple liver Mets, Multiple lymphadenopathy (s/o metastasis)		1	Colorectal Cancer_T			0		1	1213	1213	3.32329			Surgical resection,ChemoT	1
23	0	4	4	Peritoneal dissemination	Peritoneal dissemination, Ascites		0	Peritoneal Cancer			0		1	1041	1041	2.85205			ChemoT	1
24	1	4	4	Carcinomatosa peritonitis, Peritoneal dissemination	Peritoneal dissemination (Abdominal wall, paracolic gatter)		0	Post Total gastrectomy			0		1	390	390	1.06849			ChemoT	1
25	0	2	2	Liver cavernous hemangioma	Liver cavernous hemangioma		1	Myxoma of Appendix susp			0		0		4106	11.2493
26	0	4	4	Lymphnode swelling	Lymphadenopathy, Back lipoma		0	Gastric Cancer			0		0		3685	10.0959
27	1	2	2	Liver cyst, Gbstone, Renal cyst	Liver cyst,GB stone,Renal stones,Renal cyst		0	Gastric Cancer			0	cholecystectomy, concluding visit	0		1853	5.07671				1
28	0	1	1				0	Gastric Cancer	Colorectal Cancer_S		0	concluding visit, RS,T2SSN0	0		3676	10.0712
29	1	2	2	Liver cavernous hemangioma	Liver cavernous hemangioma		1	Colorectal Cancer_Rb			0	Bone mets RT	0		4115	11.274
30	1	4	4	Renal Pelvic cancer、After treatment leiomyosarcoma of intestine,liver metastasis	Right renal pelvis cancer, Multiple liver cysts, Pancreatic cystic lesion (s/o IPMN), After treatment leiomyosarcoma of intestine		1	Colorectal Cancer_RS			1	Liver mets Chemo	0		4109	11.2575	Cytology		Surgical resection	1
31	1	4	4	Gastric cancer	Gastric cancer		0	Gastric Cancer			0	concluding visit	0		1855	5.08219		1
32	1	4	4	Pelvic tumor right	Right retroperitoneal tumor(CIA)		1	Colorectal Cancer_A			1		1	825	825	2.26027	PET-CT		No treatment	0
34	0	2	2	Renal cyst, Fatty liver	Fatty liver, Right renal cyst		0	Gastric Cancer			0		1	2378	2378	6.51507
35	1	1	2		Left renal cyst, Post oparative state (AAA), Old flacture of puvic bone		1	Colorectal Cancer_Rb			0		0		235	0.643836
36	0	2	2	Renal cyst, Fatty liver	Liver cyst, Right renal cyst		1	Pneumatosis cystoides intestalis			0		0		0	0
37	1	2	2	Renal cyst	Right renal cyst		1	Colorectal Cancer_S			0		0		1960	5.36986
38	1	1	2		Hial hernia, Liver cyst		0	Esophageal Cancer			0		0		3631	9.94795
39	1	2	2	Liver cyst	Liver cyst, Multiple kidney cysts		1	Colorectal Cancer_S			0	concluding visit	0		1853	5.07671
40	0	1	2		Left lobectomy of the liver,Chronic pancreatitis		1	Post EMR rectum			0		0		3769	10.326
41	1	2	2	Liver cyst	Multiple liver cysts		0	Gastric Cancer			0		1	517	517	1.41644
42	1	2	2	Uterine myoma	Bilateral benign kidney cysts, uterus leiomyoma, Right ovarian cyst		0	Gastric Cancer			0		1	536	536	1.46849
43	0	4	4	LN swelling (mets susp)	Lymphonode metastasis, Liver cirrohsis		0	Esophageal Cancer			0		0		313	0.857534
44	1	4	4	LN swelling (mets susp)	Lymphnode metastasis		1	Colorectal Cancer_C			0	Tell for cancel	0		2586	7.08493
45	0	2	2	Renal cyst	Right renal cyst		1	Colorectal Cancer_Ra/b			0	concluding visit	0		2012	5.51233
46	0	4	4	Dissemination, renal cyst	Peritoneal dissemination (Douglus), Multiple liver cysts	difficult cases without imfomation of postoperative status	0	Recurrence of Ovarian Cancer			0		0		2081	5.70137				1
47	1	4	4	Multiple liver mets, LN mets susp	Multiple liver metastases, Lymphonode metastases		1	Colorectal Cancer_S			0		1	785	785	2.15068	MRI		Chemo	1
48	1	1	4		Lymphonode metastases, GB polyp	T2MPtub2>pap>mucly0v1N0M0	1	Colorectal Cancer_Ra			0		0		2275	6.23288
49	1	2	2	Renal stone,renal cyst	Bilateral real kidney cysts, renal stones		1	Colorectal Cancer_Rb			0	concluding visit	0		4041	11.0712
50	1	1	2		Liver cyst		0	CEA high			0		0		441	1.20822
51	1	2	2	Renal cyst	Multiple liver cysts, Bilateral renal cysts		1	Rectal Cancer_susp			0	MND	1	3547	3547	9.71781
52	0	1	2		Left multiple renal cysts		0	Esophageal Cancer			0		1	1169	1169	3.20274
53	0	2	2	Liver cyst	Liver cyst, Left renal stone		1	Colorectal Cancer_C			0		0		3832	10.4986
54	0	2	2	Adrenal nodule	Left adrenal nodule		0	Esophageal Cancer			0	hospital transfer	0		2322	6.36164
55	0	2	2	Renal cyst, Fatty liver	Left pararenalpelvic cyst, Fatty liver, Liver cyst, Renal cyst		0	Difficulty in Insertion	Uterine body cancer post CRT		0		0		4047	11.0877
56	1	2	2	Renal cyst	Bilateral renal cysts		1	Post LAR_rectum			0		0		1902	5.21096
57	0	4	4	LN mets susp	Multiple lymphonode mtastases		0	Esophageal Cancer			0		1	246	246	0.673973				1
58	1	4	4	LN swelling (mets susp), Renal csyt, MAC susp	Multiple lymphnode metastases, Peritoneal dissemination (paracolic gatter),Renal cyst, Liver cyst	Arthritis of Shoulder joint	1	Colorectal Cancer_A	Uterine Cervical Cancer post RT		0		0		82	0.224658
59	1	1	2		Pancreatic cyst	Pulmonary GGN	1	Colorectal Cancer_Rb			1		0		3974	10.8877	CT			0
60	0	2	2	Liver cyst, Uterine myoma	Liver cyst, uterine leiomyoma		1	Colorectal Cancer_S			0	concluding visit	0		3866	10.5918
61	0	4	4	LN mets, Renal pelvic cancer, Pneumothorax left	Lymphadenopathy, Left renal pelvis cancer, Left pneumothorax		1	Colorectal Cancer_C	Renal pelvic cancer Left		1		1	2893	2893	7.92603
62	0	4	4	Overian tumor left,Pulmonary nodule left	Left pulmonary nodule left, Left ovarian tumor	ova ca,Pulmonary nodule in possible observation area	0	Ovarian Cancer left			1		0		2203	6.03562	CT	1		0
63	1	3	4	LN swelling	Lymphnode swelling	T1bSMpor1ly1v1N0M0	0	Gastric Cancer			0		0		93	0.254795		1
64	1	3	3	LN swelling	Lymphadenopathy, Chronic cholecystitis	Pulmonary nodule right upper lobe	1	Colorectal Cancer_Ra/b			0	Liver mets resection	0		4012	10.9918
65	1	1	2		Bilateral renal cyst,Right renal old lesion(s/o infarction),Uterine myoma		0	Esophageal Cancer			0		0		3936	10.7836
66	1	1	1			Puomonary nodule right out of range	1	Colorectal Cancer_S			0		0		3983	10.9123	CT			0
67	0	1	2		Left renal stone		0	Esophageal Cancer			0		0		3969	10.874
68	0	1	3		Left ovarian tumor (s/o endometriosis)		0	Difficulty in Insertion	Endometriosis		0		0		14	0.0383562
69	1	4	4	Liver mets	Liver metastases, Peritoneal dissemination, Right renal cyst		1	Colorectal Cancer_T	Nasopharyngeal Cancer		0		1	964	964	2.6411	MRI		Surgical resection	1
70	0	4	4	Dissemination	Dissemination,Lymphnode metastases		1	Colorectal Cancer_A	Crhon disease		0		1	210	210	0.575342
71	1	4	4	GB stones, Renal stone, LN swelling(mets susp)	GB stones, Renal stone, Lymphnode metastases		0	Esophageal Cancer			0		0		3981	10.9068
72	1	2	2	Liver cavernous hemangioma, renal cyst	Liver cavernous hemangioma, Right benign renal cysts		1	Colorectal Cancer_RS			0		0		3939	10.7918	MRI			0
73	1	2	2	Liver cyst	Liver cyst, BPH		1	Colorectal Cancer_S			0	In f/u Mucocele of Appendix	1	2655	2655	7.27397
74	1	1	1				1	Colon cancer post polypectomy			0		0		3811	10.4411
75	1	2	2	Uterine myoma	Uterine leiomyoma		1	Colorectal Cancer_A	Lung Cancer post ope		0		0		1904	5.21644
76	1	1	1				0	Esophageal Cancer post ESD_PreOpe			0		0		3815	10.4521
77	1	4	4	LN swelling (mets susp)	Lymphnode metastasis		1	Colorectal Cancer_Rb			0		0		110	0.30137
78	1	2	2	Gbstone,Liver cyst	Liver cyst, GB stone, Hital hernia		1	Colon polyp_S			0		0		3862	10.5808
79	1	4	4	LN swelling (mets susp)	Lymphonode metastasis		0	Gastric Malignant Lymphoma			0		0		378	1.03562
80	0	4	4	LN swelling(mets susp), Liver nodule	Lymphnode metastasis, Liver cysts		1	Colorectal Cancer_S	Multiple Myeloma		0		1	318	318	0.871233	MRI		Chemo	1
81	1	2	2	Renal stone	Right renal stone		1	Colorectal Cancer_S			0		1	1941	1941	5.31781
82	0	4	4	Liver mets, dissemination	Multiple liver metastases, Peritoneal dissemination, GBstone, Left benign renal cyst		1	Colorectal Cancer_T	Chronic renal failure	Multile Liver mets.	0		0		24	0.0657534
84	1	4	4	Gasgtric cancer,Liver cyst	Liver cyst, Renal cyst, Lymphnode metastasis	T4aSEscily3v2N3a15/91	0	Gastric Cancer			0		1	841	841	2.30411		1
85	1	2	2	Liver cyst, Renal cyst	Liver cyst, GB stone, Righ benign renal cysts		1	Colorectal Cancer_Rb			0		0		3715	10.1781
86	1	3	3	Pancreatic cyst, Liver cyst	Pancreatic cyst, Liver cyst	Pulmonary nodule right upper lobe	1	Colorectal Cancer_S			0		0		2136	5.85205	CT			0
87	1	2	1	LN swelling			0	Esophageal Cancer	Gastric Cancer		0		0		3750	10.274
88	0	2	2	Renal cyst left	Renal cyst		1	Colorectal Cance_Rb			0		0		3523	9.65205
89	0	3	4	Pancreatic cyst	Pancreatic cyst, LN swelling		0	Gastric Cancer			0		0		110	0.30137
90	1	4	4	Renal tumor left, Mutiple LN swelling(mets susp)	Renal tumor left, Mutiple Lymphonode metastases		1	Colorectal Cancer_S			1		1	250	250	0.684932	PET-CT,Biobsy		Chemo	-1
91	1	4	4	LNmets,Mutiple renal cyst, hydronephorosis right	Lymphadenpathy, Bilateral benign renal cysts,	T4SEpor1>tub2ly3v2N28/11M0 brain abscess	1	Colorectal Cancer_S			0		1	1982	1982	5.43014		1
92	1	2	2	Liver cyst,Renal cyst,Interstitial pneumonia,pulmonary nodule	Liver cyst,Renal cyst, Interstitial pneumonia,Pulmonary nodule		1	Colorectal Cancer_S			0		0		2413	6.61096	CT			0
93	1	4	4	LN swelling (mets susp)	Lymphnode metastasis		1	Colorectal Cancer_RS			0		1	1924	1924	5.27123
94	0	3	3	Liver cirrhosis	Liver cirrhosis,Splenomegaly,Dilatation of para-esophageal vein		1	Colorectal Cance_Rb			0		0		3968	10.8712				0
95	1	2	2	Renal cyst	Bilateral benign renal cysts		1	Colorectal Cancer_S_postEMR			0		0		1890	5.17808
96	1	2	2	Renal cyst	Bilateral benign renal cysts, liver cyst, Back vascular mulformation		1	Colorectal Cance_A			0		0		1874	5.13425
97	1	4	4	LN swelling(mets susp)	Lymphonode metastasis, Left benign renal cyst		1	Colorectal Cance_Rb			0		0		3701	10.1397
99	1	4	4	Dissemination	Dissemination, Right ovarian cystic mass		0	Ovarian Cancer	Peritoneal dissemination	Ischemic colititis	0		0		841	2.30411
100	1	4	4	LN swelling(mets susp)	Lymphonode metastasis	Multiple lung mets	1	Colorectal Cance_RS			0		1	784	784	2.14795	CE-CT		Chemo	1
101	1	2	2	Renal cyst	Bilateral benign renal cysts, Righ renal old infarction,Post right nephrectomy		1	Colorectal Cancer_S			0		0		2863	7.84384
102	1	1	3		Lymphadenopathy		0	Gastric Cancer			0		1	1065	1065	2.91781
103	1	4	4	Gastric cancer,Renal cyst right	Right renal cyst, Gastric tumor(cancer susp), Right renal cyst	T3SStub2>paply1v1N0M0	0	Gastric Cancer			0	Tell from daugter	0		3864	10.5863		1
104	0	4	4	LN swelling(mets susp), Liver cyst、Renal cyst	Gastric cancer, Lymphadenopathy,Left benign renal cyst		0	Gastric Cancer			0		1	313	313	0.857534
105	0	1	2		Bilateral parapelvic cyst, Peritoneal loose body		0	Difficulty in Insertion			0		0		3822	10.4712
106	1	2	2	Renal cysts	Bilateral benign renal cysts	Pulmonary nodule	1	Colorectal Cancer_T	Post gastrectomy		0		0		1132	3.10137	CT			0
